# Supplementary material for: Core outcome sets through the healthcare ecosystem: the case of type 2 diabetes mellitus
Source: Trials. 2020 Jun 25;21:570. doi: 10.1186/s13063-020-04403-1 (PMC7318375; doi:10.1186/s13063-020-04403-1)
Supplement: Supplementary file 1 — Additional file 1: Supplementary Table 1a. Outcomes in COS for research for T2D (SCORE-IT), COS for routine care (ICHOM set), NICE QS and QI, CPRD and DECIDE trial. Supplementary Table 1b. Outcomes in NICE guidelines. Supplementary Table 1c. Outcomes in FDA guidelines. Supplementary Table 1d. Outcomes in EMA guidelines. [file 13063_2020_4403_MOESM1_ESM.zip]

Archive with 4 entries (4 files):
- Supplementary Table 1aR1.pdf
- Supplementary Table 1bR1.pdf
- Supplementary Table 1c REVISEDR1.pdf
- Supplementary Table 1dR1.pdf
